# Supplementary material for: Self-Thickening Materials Derived from Phenylpropanoid Ene Reactions
Source: Molecules. 2025 Feb 20;30(5):977. doi: 10.3390/molecules30050977 (PMC11901909; doi:10.3390/molecules30050977)
Supplement: Supplementary file 1 [file molecules-30-00977-s001.zip]

Archive with 1 entries (1 files):
- molecules-3257820-supplementary.pdf
